# Supplementary material for: Stability in Reading Improvement After Home-Based Multi-Componential Training for Children with Developmental Dyslexia
Source: Brain Sci. 2026 Jun 14;16(6):636. doi: 10.3390/brainsci16060636 (PMC13296689; doi:10.3390/brainsci16060636)
Supplement: Supplementary file 1 [file brainsci-16-00636-s001.zip]

Archive with 1 entries (1 files):
- brainsci-4225365-supplementary.pdf
